# Supplementary material for: Synergistic investigation of natural and synthetic C1-trophic microorganisms to foster a circular carbon economy
Source: Nat Commun. 2023 Oct 21;14:6673. doi: 10.1038/s41467-023-42166-w (PMC10590403; doi:10.1038/s41467-023-42166-w)
Supplement: Supplementary file 1 — Source Data [file 41467_2023_42166_MOESM1_ESM.xlsx]

## Sheet: Fig 3
Tool/method	organism	year	reference	notes
isolation	E. coli	1922	Bachmann (1996) Derivations and Genotypes of Some Mutant Derivatives of Escherichia coli K-12. p2460-2488 in Neidhardt (ed), Escherichia coli and Salmonella, 2nd Edition ASM Press, Washington DC	isolation of K-12 of which MG1655 is a derivative
isolation	S. cerevisiae	1930	https://elifesciences.org/articles/05835	strain S288c isolated in Carlsberg Research Laboratories
isolation	P. putida	1960	https://ami-journals.onlinelibrary.wiley.com/doi/full/10.1046/j.1462-2920.2002.00310.x?sid=nlm%3Apubmed	isolation of mt-2, the strain KT2440 strain is mt-2 without the TOL plasmid
isolation	C. necator	1962	https://doi.org/10.1007/BF00406429	initially named Hydrogenomonas eutrophus
isolation	C. autoethanogenum	1994	https://link.springer.com/article/10.1007/BF00303591
isolation	M. maripaludis	1990	https://www.ncbi.nlm.nih.gov/pmc/articles/PMC54374/
isolation	Pichia pastoris	1955	https://link.springer.com/article/10.1007/BF02538322
genome sequence	E. coli	1997	https://www.science.org/doi/full/10.1126/science.277.5331.1453	strain MG1655
genome sequence	S. cerevisiae	1997	https://www.nature.com/articles/387s005	strain S288c
genome sequence	P. putida	2002	https://ami-journals.onlinelibrary.wiley.com/doi/full/10.1046/j.1462-2920.2002.00366.x	strain KT2440
genome sequence	C. necator	2006	https://www.nature.com/articles/nbt1244
genome sequence	C. autoethanogenum	2013	https://journals.asm.org/doi/10.1128/genomeA.00628-13
genome sequence	M. maripaludis	2004	https://journals.asm.org/doi/full/10.1128/JB.186.20.6956-6969.2004
genome sequence	Pichia pastoris	2009	https://www.nature.com/articles/nbt.1544	strain GS115
genome scale model	E. coli	2000	https://www.pnas.org/doi/full/10.1073/pnas.97.10.5528	strain MG1655
genome scale model	S. cerevisiae	2002	https://genome.cshlp.org/content/13/2/244.full	strain S288c
genome scale model	P. putida	2008	https://bmcsystbiol.biomedcentral.com/articles/10.1186/1752-0509-2-79	strain KT2440, in the same year https://journals.plos.org/ploscompbiol/article?id=10.1371/journal.pcbi.1000210
genome scale model	C. necator	2011	https://link.springer.com/article/10.1186/1752-0509-5-101
genome scale model	C. autoethanogenum	2016	https://pubs.rsc.org/en/content/articlehtml/2016/gc/c5gc02708j
genome scale model	M. maripaludis	2014	https://pubs.rsc.org/en/content/articlehtml/2014/mb/c3mb70421a
genome scale model	Pichia pastoris	2010	https://microbialcellfactories.biomedcentral.com/articles/10.1186/1475-2859-9-50	strain GS115
CRISPR (HR + Cas counterselection)	E. coli	2012	DOI: 10.1126/science.1225829
CRISPR (HR + Cas counterselection)	S. cerevisiae	2013	https://academic.oup.com/nar/article/41/7/4336/1075252
CRISPR (HR + Cas counterselection)	P. putida	2017	https://onlinelibrary.wiley.com/doi/full/10.1002/biot.201700161
CRISPR (HR + Cas counterselection)	C. necator	2018	https://doi.org/10.1186/s13068-018-1170-4
CRISPR (HR + Cas counterselection)	C. autoethanogenum	2016	https://doi.org/10.1186/s13068-016-0638-3
CRISPR (HR + Cas counterselection)	M. maripaludis	2022	https://doi.org/10.1021/acssynbio.2c00137
CRISPR (HR + Cas counterselection)	Pichia pastoris	2016	https://doi.org/10.1016/j.jbiotec.2016.03.027
CRISPRi (dCas9 for transcriptional inhibition)	E. coli	2013	https://www.sciencedirect.com/science/article/pii/S0092867413002110	also https://academic.oup.com/nar/article/41/15/7429/2411254
CRISPRi (dCas9 for transcriptional inhibition)	S. cerevisiae	2013	https://www.sciencedirect.com/science/article/pii/S009286741300826X
CRISPRi (dCas9 for transcriptional inhibition)	P. putida	2018	https://link.springer.com/article/10.1186/s12934-018-0887-x
CRISPRi (dCas9 for transcriptional inhibition)	C. necator			not available
CRISPRi (dCas9 for transcriptional inhibition)	C. autoethanogenum	2021	https://doi.org/10.1093/synbio/ysab008
CRISPRi (dCas9 for transcriptional inhibition)	M. maripaludis	2022	https://journals.asm.org/doi/full/10.1128/spectrum.01165-22	also Cas12a based https://pubs.acs.org/doi/full/10.1021/acssynbio.2c00137
CRISPRi (dCas9 for transcriptional inhibition)	Pichia pastoris	2020	https://pubs.acs.org/doi/10.1021/acssynbio.0c00214
synthetic C1-trophy	E. coli	2019	https://www.sciencedirect.com/science/article/pii/S0092867416306687
synthetic C1-trophy	P. putida	2022	https://www.sciencedirect.com/science/article/pii/S1096717622001288	in the same year https://www.sciencedirect.com/science/article/pii/S1096717623000241
synthetic C1-trophy	C. necator	2020	https://www.sciencedirect.com/science/article/pii/S1096717620301245
synthetic C1-trophy	Pichia pastoris	2020	https://www.nature.com/articles/s41587-019-0363-0
